# Supplementary material for: Diffusion-Weighted Imaging for Skin Pathologies of the Breast—A Feasibility Study
Source: Diagnostics (Basel). 2024 Apr 29;14(9):934. doi: 10.3390/diagnostics14090934 (PMC11083106; doi:10.3390/diagnostics14090934)
Supplement: Supplementary file 1 [file diagnostics-14-00934-s001.zip]

Archive with 1 entries (1 files):
- diagnostics-2930091-supplementary.pdf
